# Supplementary material for: A Method for Checking Genomic Integrity in Cultured Cell Lines from SNP Genotyping Data
Source: PLoS One. 2016 May 13;11(5):e0155014. doi: 10.1371/journal.pone.0155014 (PMC4866717; doi:10.1371/journal.pone.0155014)
Supplement: S2 File — (ODS) [file pone.0155014.s002.ods]

## Sheet: 48 re-genotyped samples
HPSI0313i-airc_1
HPSI0313i-airc_3
HPSI0413i-ougl_2
HPSI0413i-xisg_1
HPSI0413pf-ougl
HPSI0413pf-xisg
HPSI0513i-bicb_1
HPSI0513i-cehw_2
HPSI0513i-dulv_2
HPSI0513i-oarz_2
HPSI0513i-oarz_22
HPSI0513i-oogu_1
HPSI0513i-sucd_1
HPSI0513i-uoxz_4
HPSI0513pf-bicb
HPSI0513pf-dovq
HPSI0513pf-oarz
HPSI0513pf-ooguA
HPSI0513pf-ooguB
HPSI0513pf-uoxz
HPSI0613i-aaeh_2
HPSI0613i-ueah_1
HPSI0613pf-aaeh
HPSI0713i-nocf_1
HPSI0713i-uimo_1
HPSI0713i-uimo_2
HPSI0713i-virz_2
HPSI0713pf-nocf
HPSI0713pf-uimo
HPSI0713pf-virz
HPSI0813i-eiqh_1
HPSI0813i-ffdm_2
HPSI0813pf-eiqh
HPSI0913i-gedo_1
HPSI0913i-gedo_2
HPSI0913i-iuqb_2
HPSI0913i-qiea_1
HPSI0913i-qiea_2
HPSI0913i-ruql_1
HPSI0913i-ruql_2
HPSI0913pf-gedo
HPSI0913pf-iuqb
HPSI1013i-cups_1
HPSI1013i-cups_2
HPSI1013i-sebz_2
HPSI1013i-sebz_3
HPSI1113i-wetu_3
HPSI1113pf-wetu

## Sheet: 905 samples, Table 1 in S1 File
HPSI0114i-bezi_1_QC1Hip-3227
HPSI0114i-bezi_3_QC1Hip-3228
HPSI0114i-eipl_1_QC1Hip-3777
HPSI0114i-eipl_2_QC1Hip-3778
HPSI0114i-eipl_3_QC1Hip-3779
HPSI0114i-fikt_1_QC1Hip-4359
HPSI0114i-fikt_2_QC1Hip-4360
HPSI0114i-fikt_3_QC1Hip-4361
HPSI0114i-iisa_1_QC1Hip-3673
HPSI0114i-iisa_2_QC1Hip-3674
HPSI0114i-iisa_3_QC1Hip-3675
HPSI0114i-joxm_1_QC1Hip-3923
HPSI0114i-joxm_2_QC1Hip-3924
HPSI0114i-joxm_3_QC1Hip-3811
HPSI0114i-kolf_1_QC1Hip-3491
HPSI0114i-kolf_2_QC1Hip-3492
HPSI0114i-kolf_3_QC1Hip-3493
HPSI0114i-lexy_1_QC1Hip-3797
HPSI0114i-lexy_2_QC1Hip-3798
HPSI0114i-lexy_3_QC1Hip-3799
HPSI0114i-oevr_1_QC1Hip-3793
HPSI0114i-oevr_2_QC1Hip-3794
HPSI0114i-oevr_3_QC1Hip-3795
HPSI0114i-posc_1_QC1Hip-3817
HPSI0114i-posc_1_QC1Hip-4382
HPSI0114i-posc_2_QC1Hip-3818
HPSI0114i-posc_2_QC1Hip-4381
HPSI0114i-posc_3_QC1Hip-3819
HPSI0114i-posc_3_QC1Hip-4380
HPSI0114i-rozh_3_QC1Hip-3041
HPSI0114i-rozh_4_QC1Hip-3042
HPSI0114i-rozh_5_QC1Hip-3043
HPSI0114i-vabj_1_QC1Hip-3801
HPSI0114i-vabj_2_QC1Hip-3802
HPSI0114i-vabj_3_QC1Hip-3803
HPSI0114i-vass_1_QC1Hip-3997
HPSI0114i-veui_1_QC1Hip-5060
HPSI0114i-veui_2_QC1Hip-5061
HPSI0114i-veui_3_QC1Hip-5062
HPSI0114i-zapk_1_QC1Hip-3805
HPSI0114i-zapk_2_QC1Hip-3806
HPSI0114i-zapk_3_QC1Hip-3807
HPSI0114i-zoxy_1_QC1Hip-3657
HPSI0114i-zoxy_2_QC1Hip-3658
HPSI0114i-zoxy_3_QC1Hip-3659
HPSI0114pf-bezi_QC1Hip-3858
HPSI0114pf-eipl_QC1Hip-3877
HPSI0114pf-fikt_QC1Hip-4362
HPSI0114pf-iisa_QC1Hip-3676
HPSI0114pf-joxm_QC1Hip-3812
HPSI0114pf-kolf_QC1Hip-3880
HPSI0114pf-lexy_QC1Hip-3800
HPSI0114pf-oevr_QC1Hip-4374
HPSI0114pf-posc_QC1Hip-3820
HPSI0114pf-posc_QC1Hip-4379
HPSI0114pf-rozh_QC1Hip-3832
HPSI0114pf-vabj_QC1Hip-3804
HPSI0114pf-vass_QC1Hip-3996
HPSI0114pf-veui_QC1Hip-5063
HPSI0114pf-zapk_QC1Hip-3875
HPSI0114pf-zoxy_QC1Hip-3660
HPSI0213i-koun_2_QC1Hip-65
HPSI0213i-koun_3_QC1Hip-66
HPSI0213i-koun_4_QC1Hip-67
HPSI0213i-nawk_44_QC1Hip-52
HPSI0213i-nawk_4_QC1Hip-81
HPSI0213i-nawk_55_QC1Hip-53
HPSI0213i-nawk_5_QC1Hip-82
HPSI0213i-nawk_66_QC1Hip-54
HPSI0213i-nawk_6_QC1Hip-83
HPSI0213pf-koun_QC1Hip-80
HPSI0213pf-nawk_QC1Hip-62
HPSI0214i-bute_2_QC1Hip-4133
HPSI0214i-datg_1_QC1Hip-3920
HPSI0214i-datg_2_QC1Hip-3921
HPSI0214i-eiwy_1_QC1Hip-4131
HPSI0214i-feec_2_QC1Hip-4128
HPSI0214i-feec_3_QC1Hip-4129
HPSI0214i-fiau_1_QC1Hip-4982
HPSI0214i-fiau_2_QC1Hip-3883
HPSI0214i-fiau_3_QC1Hip-3884
HPSI0214i-heja_1_QC1Hip-3989
HPSI0214i-heja_2_QC1Hip-3988
HPSI0214i-heja_3_QC1Hip-3987
HPSI0214i-heth_1_QC1Hip-4349
HPSI0214i-kehc_2_QC1Hip-3892
HPSI0214i-kucg_2_QC1Hip-3979
HPSI0214i-pelm_1_QC1Hip-4121
HPSI0214i-pelm_2_QC1Hip-4122
HPSI0214i-pelm_3_QC1Hip-4123
HPSI0214i-rayr_1_QC1Hip-4125
HPSI0214i-rayr_2_QC1Hip-4126
HPSI0214i-wibj_1_QC1Hip-3894
HPSI0214i-wibj_2_QC1Hip-3895
HPSI0214pf-bute_QC1Hip-4509
HPSI0214pf-datg_QC1Hip-5228
HPSI0214pf-eiwy_QC1Hip-4132
HPSI0214pf-feec_QC1Hip-4130
HPSI0214pf-fiau_QC1Hip-4372
HPSI0214pf-heja_QC1Hip-3986
HPSI0214pf-heth_QC1Hip-4350
HPSI0214pf-kehc_QC1Hip-4371
HPSI0214pf-kucg_QC1Hip-3978
HPSI0214pf-pelm_QC1Hip-4507
HPSI0214pf-rayr_QC1Hip-4127
HPSI0214pf-wibj_QC1Hip-3983
HPSI0313i-airc_1_QC1Hip-86
HPSI0313i-airc_2_QC1Hip-87
HPSI0313i-airc_3_QC1Hip-88
HPSI0313i-airc_44_QC1Hip-100
HPSI0313i-airc_4_QC1Hip-98
HPSI0313i-airc_55_QC1Hip-48
HPSI0313i-airc_5_QC1Hip-99
HPSI0313i-airc_66_QC1Hip-49
HPSI0313i-airc_6_QC1Hip-45
HPSI0313i-cesj_1_QC1Hip-72
HPSI0313i-cesj_2_QC1Hip-73
HPSI0313i-cesj_3_QC1Hip-74
HPSI0313i-fecs_1_QC1Hip-215
HPSI0313i-fecs_2_QC1Hip-214
HPSI0313i-fecs_3_QC1Hip-489
HPSI0313i-xovo_1_QC1Hip-69
HPSI0313i-xovo_2_QC1Hip-70
HPSI0313i-xovo_3_QC1Hip-71
HPSI0313i-xovo_4_QC1Hip-58
HPSI0313i-xovo_5_QC1Hip-260
HPSI0313i-xovo_6_QC1Hip-60
HPSI0313pf-airc_QC1Hip-46
HPSI0313pf-cesj_QC1Hip-118
HPSI0313pf-fecs_QC1Hip-607
HPSI0313pf-xovo_QC1Hip-61
HPSI0314i-bubh_1_QC1Hip-4355
HPSI0314i-bubh_2_QC1Hip-4356
HPSI0314i-bubh_3_QC1Hip-4357
HPSI0314i-cuhk_1_QC1Hip-3886
HPSI0314i-cuhk_2_QC1Hip-3887
HPSI0314i-cuhk_3_QC1Hip-4510
HPSI0314i-fafq_1_QC1Hip-4363
HPSI0314i-hoik_1_QC1Hip-4977
HPSI0314i-hoik_2_QC1Hip-4978
HPSI0314i-hoik_3_QC1Hip-4979
HPSI0314i-qaqx_1_QC1Hip-3995
HPSI0314i-qonc_1_QC1Hip-4365
HPSI0314i-qonc_2_QC1Hip-4366
HPSI0314i-sojd_1_QC1Hip-3897
HPSI0314i-sojd_2_QC1Hip-3898
HPSI0314i-sojd_3_QC1Hip-3899
HPSI0314i-xugn_1_QC1Hip-3982
HPSI0314i-xugn_2_QC1Hip-3981
HPSI0314pf-bubh_QC1Hip-4358
HPSI0314pf-cuhk_QC1Hip-3888
HPSI0314pf-fafq_QC1Hip-4364
HPSI0314pf-hoik_QC1Hip-4980
HPSI0314pf-qaqx_QC1Hip-3994
HPSI0314pf-qonc_QC1Hip-4367
HPSI0314pf-sojd_QC1Hip-3919
HPSI0314pf-xugn_QC1Hip-3980
HPSI0413i-bupo_4_QC1Hip-1344
HPSI0413i-bupo_5_QC1Hip-1345
HPSI0413i-bupo_6_QC1Hip-1346
HPSI0413i-corn_1_QC1Hip-4368
HPSI0413i-coxy_2_QC1Hip-666
HPSI0413i-coxy_33_QC1Hip-962
HPSI0413i-coxy_3_QC1Hip-665
HPSI0413i-gomv_2_QC1Hip-110
HPSI0413i-gomv_3_QC1Hip-111
HPSI0413i-gomv_4_QC1Hip-112
HPSI0413i-iakz_1_QC1Hip-667
HPSI0413i-iakz_2_QC1Hip-668
HPSI0413i-nudd_1_QC1Hip-1480
HPSI0413i-nudd_2_QC1Hip-1481
HPSI0413i-nudd_6_QC1Hip-1482
HPSI0413i-ougl_1_QC1Hip-603
HPSI0413i-ougl_2_QC1Hip-601
HPSI0413i-ougl_3_QC1Hip-602
HPSI0413i-peop_1_QC1Hip-511
HPSI0413i-peop_2_QC1Hip-615
HPSI0413i-peop_3_QC1Hip-512
HPSI0413i-peop_4_QC1Hip-675
HPSI0413i-sukz_1_QC1Hip-2270
HPSI0413i-sukz_2_QC1Hip-1539
HPSI0413i-sukz_3_QC1Hip-1540
HPSI0413i-uahf_1_QC1Hip-216
HPSI0413i-uahf_2_QC1Hip-189
HPSI0413i-uahf_3_QC1Hip-190
HPSI0413i-xekf_1_QC1Hip-115
HPSI0413i-xekf_2_QC1Hip-116
HPSI0413i-xekf_3_QC1Hip-117
HPSI0413i-xisg_1_QC1Hip-1021
HPSI0413i-xisg_2_QC1Hip-1020
HPSI0413i-xisg_33_QC1Hip-1296
HPSI0413i-xisg_3_QC1Hip-1019
HPSI0413i-yotv_2_QC1Hip-1372
HPSI0413i-yotv_3_QC1Hip-1373
HPSI0413i-yuze_1_QC1Hip-107
HPSI0413i-yuze_2_QC1Hip-108
HPSI0413i-yuze_3_QC1Hip-109
HPSI0413pf-bupo_QC1Hip-1343
HPSI0413pf-corn_QC1Hip-4369
HPSI0413pf-coxy_QC1Hip-711
HPSI0413pf-gomv_QC1Hip-140
HPSI0413pf-gomv_QC1Hip-213
HPSI0413pf-iakz_QC1Hip-714
HPSI0413pf-nudd_QC1Hip-1483
HPSI0413pf-ougl_QC1Hip-713
HPSI0413pf-peop_QC1Hip-609
HPSI0413pf-sukz_QC1Hip-1538
HPSI0413pf-uahf_QC1Hip-217
HPSI0413pf-xekf_QC1Hip-141
HPSI0413pf-xekf_QC1Hip-674
HPSI0413pf-xisg_QC1Hip-1022
HPSI0413pf-yotv_QC1Hip-1371
HPSI0413pf-yuze_QC1Hip-119
HPSI0414i-biiw_1_QC1Hip-5105
HPSI0414i-biiw_2_QC1Hip-5106
HPSI0414i-biiw_3_QC1Hip-5107
HPSI0414i-cekz_1_QC1Hip-5109
HPSI0414i-cekz_2_QC1Hip-5110
HPSI0414i-eafb_1_QC1Hip-5171
HPSI0414i-eafb_2_QC1Hip-5172
HPSI0414i-eafb_3_QC1Hip-5173
HPSI0414i-jetz_1_QC1Hip-5116
HPSI0414i-kefk_1_QC1Hip-5112
HPSI0414i-kefk_2_QC1Hip-5113
HPSI0414i-kefk_3_QC1Hip-5114
HPSI0414i-kodf_1_QC1Hip-4512
HPSI0414i-kodf_2_QC1Hip-4513
HPSI0414i-kodf_3_QC1Hip-4514
HPSI0414i-mita_1_QC1Hip-5167
HPSI0414i-mita_2_QC1Hip-5168
HPSI0414i-mita_3_QC1Hip-5169
HPSI0414i-puvg_1_QC1Hip-5230
HPSI0414i-puvg_3_QC1Hip-5231
HPSI0414i-rauj_1_QC1Hip-5058
HPSI0414pf-biiw_QC1Hip-5108
HPSI0414pf-cekz_QC1Hip-5111
HPSI0414pf-eafb_QC1Hip-5174
HPSI0414pf-jetz_QC1Hip-5165
HPSI0414pf-kefk_QC1Hip-5115
HPSI0414pf-kodf_QC1Hip-4515
HPSI0414pf-mita_QC1Hip-5229
HPSI0414pf-puvg_QC1Hip-5232
HPSI0414pf-rauj_QC1Hip-5059
HPSI0513i-aipt_1_QC1Hip-1131
HPSI0513i-aipt_2_QC1Hip-1132
HPSI0513i-aipt_33_QC1Hip-958
HPSI0513i-aipt_3_QC1Hip-1133
HPSI0513i-bicb_1_QC1Hip-726
HPSI0513i-bicb_3_QC1Hip-1536
HPSI0513i-bicb_4_QC1Hip-725
HPSI0513i-cehw_1_QC1Hip-264
HPSI0513i-cehw_2_QC1Hip-265
HPSI0513i-cehw_3_QC1Hip-266
HPSI0513i-coio_1_QC1Hip-1997
HPSI0513i-coio_2_QC1Hip-1998
HPSI0513i-coio_3_QC1Hip-1999
HPSI0513i-cuau_1_QC1Hip-2001
HPSI0513i-cuau_2_QC1Hip-2002
HPSI0513i-cuau_3_QC1Hip-2003
HPSI0513i-debk_7_QC1Hip-1227
HPSI0513i-debk_7_QC1Hip-2078
HPSI0513i-debk_8_QC1Hip-1228
HPSI0513i-debk_8_QC1Hip-2079
HPSI0513i-debk_9_QC1Hip-1229
HPSI0513i-debk_9_QC1Hip-2080
HPSI0513i-dipe_1_QC1Hip-1127
HPSI0513i-dipe_2_QC1Hip-1128
HPSI0513i-dipe_3_QC1Hip-1129
HPSI0513i-dulv_1_QC1Hip-1375
HPSI0513i-euir_1_QC1Hip-2382
HPSI0513i-euir_2_QC1Hip-2383
HPSI0513i-euir_3_QC1Hip-2384
HPSI0513i-fejf_1_QC1Hip-1348
HPSI0513i-fejf_2_QC1Hip-1349
HPSI0513i-fejf_3_QC1Hip-1350
HPSI0513i-giuf_1_QC1Hip-1823
HPSI0513i-giuf_2_QC1Hip-1824
HPSI0513i-giuf_3_QC1Hip-1825
HPSI0513i-golb_1_QC1Hip-186
HPSI0513i-golb_2_QC1Hip-187
HPSI0513i-golb_3_QC1Hip-188
HPSI0513i-huls_1_QC1Hip-1215
HPSI0513i-huls_2_QC1Hip-1216
HPSI0513i-huls_3_QC1Hip-1217
HPSI0513i-iasn_1_QC1Hip-263
HPSI0513i-iasn_2_QC1Hip-262
HPSI0513i-iasn_3_QC1Hip-261
HPSI0513i-kesz_1_QC1Hip-504
HPSI0513i-kesz_2_QC1Hip-505
HPSI0513i-kesz_3_QC1Hip-506
HPSI0513i-leeh_1_QC1Hip-721
HPSI0513i-leeh_2_QC1Hip-722
HPSI0513i-leeh_3_QC1Hip-723
HPSI0513i-netf_1_QC1Hip-3215
HPSI0513i-netf_2_QC1Hip-3216
HPSI0513i-netf_3_QC1Hip-3217
HPSI0513i-oarz_1_QC1Hip-1025
HPSI0513i-oarz_22_QC1Hip-960
HPSI0513i-oarz_2_QC1Hip-1024
HPSI0513i-oarz_3_QC1Hip-1023
HPSI0513i-oeoo_1_QC1Hip-486
HPSI0513i-oeoo_2_QC1Hip-488
HPSI0513i-oeoo_3_QC1Hip-487
HPSI0513i-oibg_1_QC1Hip-2200
HPSI0513i-oibg_2_QC1Hip-2201
HPSI0513i-oibg_3_QC1Hip-2202
HPSI0513i-oogu_1_QC1Hip-1219
HPSI0513i-oogu_1_QC1Hip-2074
HPSI0513i-oogu_2_QC1Hip-1220
HPSI0513i-oogu_2_QC1Hip-2075
HPSI0513i-oogu_3_QC1Hip-1221
HPSI0513i-oogu_3_QC1Hip-2076
HPSI0513i-sucd_1_QC1Hip-1123
HPSI0513i-sucd_2_QC1Hip-1124
HPSI0513i-sucd_3_QC1Hip-1125
HPSI0513i-suzg_1_QC1Hip-1541
HPSI0513i-suzg_2_QC1Hip-1542
HPSI0513i-suzg_3_QC1Hip-2267
HPSI0513i-uilw_1_QC1Hip-1115
HPSI0513i-uilw_2_QC1Hip-1116
HPSI0513i-uilw_3_QC1Hip-1117
HPSI0513i-uoxz_4_QC1Hip-517
HPSI0513i-uoxz_5_QC1Hip-836
HPSI0513i-uoxz_6_QC1Hip-837
HPSI0513i-veqz_4_QC1Hip-845
HPSI0513i-veqz_5_QC1Hip-846
HPSI0513i-veqz_6_QC1Hip-847
HPSI0513i-veve_1_QC1Hip-518
HPSI0513i-veve_2_QC1Hip-507
HPSI0513i-veve_3_QC1Hip-508
HPSI0513i-xegx_1_QC1Hip-1365
HPSI0513i-xegx_2_QC1Hip-1366
HPSI0513i-xegx_3_QC1Hip-1367
HPSI0513i-zaui_1_QC1Hip-3728
HPSI0513i-zaui_2_QC1Hip-3729
HPSI0513i-zaui_3_QC1Hip-3730
HPSI0513pf-aipt_QC1Hip-1134
HPSI0513pf-bicb_QC1Hip-2266
HPSI0513pf-cehw_QC1Hip-710
HPSI0513pf-coio_QC1Hip-2261
HPSI0513pf-cuau_QC1Hip-2000
HPSI0513pf-debk_QC1Hip-1230
HPSI0513pf-debk_QC1Hip-2077
HPSI0513pf-dipe_QC1Hip-1130
HPSI0513pf-dulv_QC1Hip-1374
HPSI0513pf-euir_QC1Hip-2381
HPSI0513pf-fejf_QC1Hip-1347
HPSI0513pf-giuf_QC1Hip-1831
HPSI0513pf-golb_QC1Hip-218
HPSI0513pf-huls_QC1Hip-1218
HPSI0513pf-iasn_QC1Hip-614
HPSI0513pf-kesz_QC1Hip-608
HPSI0513pf-leeh_QC1Hip-724
HPSI0513pf-netf_QC1Hip-4376
HPSI0513pf-oarz_QC1Hip-1026
HPSI0513pf-oeoo_QC1Hip-671
HPSI0513pf-oibg_QC1Hip-3049
HPSI0513pf-oogu_QC1Hip-1222
HPSI0513pf-oogu_QC1Hip-2073
HPSI0513pf-sucd_QC1Hip-1126
HPSI0513pf-suzg_QC1Hip-2268
HPSI0513pf-uilw_QC1Hip-1118
HPSI0513pf-uoxz_QC1Hip-612
HPSI0513pf-veqz_QC1Hip-848
HPSI0513pf-veve_QC1Hip-611
HPSI0513pf-xegx_QC1Hip-1364
HPSI0513pf-zaui_QC1Hip-3731
HPSI0613i-aevs_1_QC1Hip-2262
HPSI0613i-aevs_2_QC1Hip-1733
HPSI0613i-aevs_3_QC1Hip-3483
HPSI0613i-auim_1_QC1Hip-492
HPSI0613i-auim_2_QC1Hip-493
HPSI0613i-auim_3_QC1Hip-494
HPSI0613i-bawa_1_QC1Hip-3513
HPSI0613i-bawa_1_QC1Hip-4386
HPSI0613i-bawa_2_QC1Hip-3514
HPSI0613i-bawa_2_QC1Hip-4385
HPSI0613i-bawa_3_QC1Hip-4384
HPSI0613i-bohf_1_QC1Hip-2925
HPSI0613i-bohf_2_QC1Hip-3925
HPSI0613i-dium_1_QC1Hip-1742
HPSI0613i-dium_2_QC1Hip-1743
HPSI0613i-dium_3_QC1Hip-2224
HPSI0613i-eojr_1_QC1Hip-1819
HPSI0613i-eojr_2_QC1Hip-2912
HPSI0613i-eojr_3_QC1Hip-1817
HPSI0613i-febc_1_QC1Hip-267
HPSI0613i-febc_2_QC1Hip-490
HPSI0613i-febc_3_QC1Hip-491
HPSI0613i-focm_1_QC1Hip-2386
HPSI0613i-focm_2_QC1Hip-2387
HPSI0613i-focm_3_QC1Hip-2388
HPSI0613i-funp_1_QC1Hip-1378
HPSI0613i-funp_2_QC1Hip-1379
HPSI0613i-funp_3_QC1Hip-1380
HPSI0613i-giuo_4_QC1Hip-501
HPSI0613i-giuo_5_QC1Hip-503
HPSI0613i-giuo_6_QC1Hip-502
HPSI0613i-hegp_1_QC1Hip-1352
HPSI0613i-hegp_2_QC1Hip-1353
HPSI0613i-hegp_3_QC1Hip-1354
HPSI0613i-hikj_1_QC1Hip-717
HPSI0613i-hikj_2_QC1Hip-718
HPSI0613i-hikj_3_QC1Hip-719
HPSI0613i-iurx_1_QC1Hip-1484
HPSI0613i-iurx_2_QC1Hip-1485
HPSI0613i-iurx_3_QC1Hip-1486
HPSI0613i-jorr_1_QC1Hip-1530
HPSI0613i-lavp_1_QC1Hip-1532
HPSI0613i-lavp_2_QC1Hip-1533
HPSI0613i-lavp_3_QC1Hip-1534
HPSI0613i-liun_1_QC1Hip-899
HPSI0613i-liun_22_QC1Hip-959
HPSI0613i-liun_2_QC1Hip-900
HPSI0613i-liun_3_QC1Hip-901
HPSI0613i-lizq_1_QC1Hip-1223
HPSI0613i-lizq_2_QC1Hip-1224
HPSI0613i-lizq_3_QC1Hip-1225
HPSI0613i-nukw_1_QC1Hip-4106
HPSI0613i-nukw_3_QC1Hip-4108
HPSI0613i-oefg_1_QC1Hip-1231
HPSI0613i-oefg_2_QC1Hip-1232
HPSI0613i-oefg_3_QC1Hip-1233
HPSI0613i-oomz_1_QC1Hip-967
HPSI0613i-oomz_22_QC1Hip-1018
HPSI0613i-oomz_2_QC1Hip-969
HPSI0613i-oomz_3_QC1Hip-968
HPSI0613i-pasj_1_QC1Hip-1278
HPSI0613i-pasj_2_QC1Hip-1279
HPSI0613i-pasj_3_QC1Hip-1280
HPSI0613i-qanu_1_QC1Hip-971
HPSI0613i-qanu_2_QC1Hip-972
HPSI0613i-qanu_3_QC1Hip-973
HPSI0613i-qonr_1_QC1Hip-509
HPSI0613i-qonr_2_QC1Hip-510
HPSI0613i-qony_1_QC1Hip-1615
HPSI0613i-qony_2_QC1Hip-1616
HPSI0613i-qony_3_QC1Hip-1617
HPSI0613i-riiv_1_QC1Hip-3018
HPSI0613i-riiv_3_QC1Hip-3019
HPSI0613i-ueah_1_QC1Hip-1356
HPSI0613i-ueah_2_QC1Hip-1357
HPSI0613i-ueah_4_QC1Hip-1358
HPSI0613i-uexy_1_QC1Hip-3681
HPSI0613i-uexy_2_QC1Hip-3682
HPSI0613i-vorx_1_QC1Hip-515
HPSI0613i-vorx_2_QC1Hip-835
HPSI0613i-vorx_3_QC1Hip-516
HPSI0613i-xavk_1_QC1Hip-895
HPSI0613i-xavk_2_QC1Hip-896
HPSI0613i-xavk_33_QC1Hip-955
HPSI0613i-xavk_3_QC1Hip-897
HPSI0613i-xosg_2_QC1Hip-4118
HPSI0613i-xosg_3_QC1Hip-4119
HPSI0613i-xucm_1_QC1Hip-3669
HPSI0613i-xucm_2_QC1Hip-3670
HPSI0613i-xucm_3_QC1Hip-3671
HPSI0613i-zisa_1_QC1Hip-1033
HPSI0613i-zisa_2_QC1Hip-1032
HPSI0613i-zisa_33_QC1Hip-956
HPSI0613i-zisa_3_QC1Hip-1031
HPSI0613pf-aevs_QC1Hip-1734
HPSI0613pf-auim_QC1Hip-613
HPSI0613pf-bawa_QC1Hip-4383
HPSI0613pf-bohf_QC1Hip-2264
HPSI0613pf-dium_QC1Hip-1745
HPSI0613pf-eojr_QC1Hip-1834
HPSI0613pf-febc_QC1Hip-670
HPSI0613pf-focm_QC1Hip-2385
HPSI0613pf-funp_QC1Hip-1377
HPSI0613pf-giuo_QC1Hip-709
HPSI0613pf-hegp_QC1Hip-1351
HPSI0613pf-hikj_QC1Hip-720
HPSI0613pf-iurx_QC1Hip-1487
HPSI0613pf-jorr_QC1Hip-1531
HPSI0613pf-lavp_QC1Hip-1535
HPSI0613pf-liun_QC1Hip-902
HPSI0613pf-lizq_QC1Hip-1226
HPSI0613pf-nukw_QC1Hip-4981
HPSI0613pf-oefg_QC1Hip-1234
HPSI0613pf-oomz_QC1Hip-970
HPSI0613pf-pasj_QC1Hip-1281
HPSI0613pf-qanu_QC1Hip-974
HPSI0613pf-qonr_QC1Hip-712
HPSI0613pf-qony_QC1Hip-1618
HPSI0613pf-riiv_QC1Hip-3020
HPSI0613pf-ueah_QC1Hip-1355
HPSI0613pf-uexy_QC1Hip-3683
HPSI0613pf-vorx_QC1Hip-673
HPSI0613pf-xavk_QC1Hip-898
HPSI0613pf-xosg_QC1Hip-4120
HPSI0613pf-xucm_QC1Hip-3672
HPSI0613pf-zisa_QC1Hip-1034
HPSI0713i-aehn_1_QC1Hip-838
HPSI0713i-aehn_22_QC1Hip-1015
HPSI0713i-aehn_2_QC1Hip-839
HPSI0713i-cicb_1_QC1Hip-3684
HPSI0713i-cicb_2_QC1Hip-3685
HPSI0713i-cicb_3_QC1Hip-3686
HPSI0713i-dard_1_QC1Hip-841
HPSI0713i-dard_2_QC1Hip-842
HPSI0713i-dard_3_QC1Hip-843
HPSI0713i-darw_1_QC1Hip-1828
HPSI0713i-darw_2_QC1Hip-1829
HPSI0713i-darw_3_QC1Hip-1830
HPSI0713i-fett_1_QC1Hip-2082
HPSI0713i-fett_2_QC1Hip-2083
HPSI0713i-fett_3_QC1Hip-2084
HPSI0713i-foop_1_QC1Hip-2086
HPSI0713i-foop_2_QC1Hip-2087
HPSI0713i-foop_3_QC1Hip-2088
HPSI0713i-kaks_1_QC1Hip-1989
HPSI0713i-kaks_2_QC1Hip-1990
HPSI0713i-kaks_3_QC1Hip-1991
HPSI0713i-nemb_1_QC1Hip-3661
HPSI0713i-nemb_2_QC1Hip-3662
HPSI0713i-nemb_3_QC1Hip-3663
HPSI0713i-nocf_1_QC1Hip-1362
HPSI0713i-nocf_2_QC1Hip-1363
HPSI0713i-pusf_1_QC1Hip-3844
HPSI0713i-pusf_2_QC1Hip-3845
HPSI0713i-pusf_3_QC1Hip-3846
HPSI0713i-qimz_1_QC1Hip-1290
HPSI0713i-qimz_2_QC1Hip-1291
HPSI0713i-qimz_3_QC1Hip-1292
HPSI0713i-ruyl_1_QC1Hip-1282
HPSI0713i-ruyl_1_QC1Hip-1537
HPSI0713i-ruyl_2_QC1Hip-2910
HPSI0713i-ruyl_3_QC1Hip-1284
HPSI0713i-ruyv_1_QC1Hip-1119
HPSI0713i-ruyv_2_QC1Hip-1120
HPSI0713i-ruyv_3_QC1Hip-1121
HPSI0713i-tadm_1_QC1Hip-1029
HPSI0713i-tadm_2_QC1Hip-1028
HPSI0713i-tadm_3_QC1Hip-1027
HPSI0713i-tadm_4_QC1Hip-1295
HPSI0713i-terl_1_QC1Hip-1622
HPSI0713i-terl_2_QC1Hip-1623
HPSI0713i-terl_3_QC1Hip-1624
HPSI0713i-veku_1_QC1Hip-3740
HPSI0713i-veku_2_QC1Hip-3741
HPSI0713i-virz_1_QC1Hip-3743
HPSI0713i-virz_2_QC1Hip-3744
HPSI0713i-virz_3_QC1Hip-3745
HPSI0713i-wiol_1_QC1Hip-903
HPSI0713i-wiol_2_QC1Hip-904
HPSI0713i-wiol_3_QC1Hip-905
HPSI0713i-yezj_1_QC1Hip-3813
HPSI0713i-yezj_2_QC1Hip-3814
HPSI0713i-yezj_3_QC1Hip-3815
HPSI0713pf-aehn_QC1Hip-840
HPSI0713pf-cicb_QC1Hip-3687
HPSI0713pf-dard_QC1Hip-844
HPSI0713pf-darw_QC1Hip-1833
HPSI0713pf-fett_QC1Hip-2081
HPSI0713pf-foop_QC1Hip-2085
HPSI0713pf-kaks_QC1Hip-1988
HPSI0713pf-nemb_QC1Hip-3664
HPSI0713pf-nocf_QC1Hip-1361
HPSI0713pf-pusf_QC1Hip-3876
HPSI0713pf-qimz_QC1Hip-1293
HPSI0713pf-ruyl_QC1Hip-1285
HPSI0713pf-ruyv_QC1Hip-1122
HPSI0713pf-tadm_QC1Hip-1030
HPSI0713pf-terl_QC1Hip-3484
HPSI0713pf-veku_QC1Hip-3742
HPSI0713pf-virz_QC1Hip-3746
HPSI0713pf-wiol_QC1Hip-906
HPSI0713pf-yezj_QC1Hip-3816
HPSI0813er-fpdj_qc1hip5533824
HPSI0813er-fpdk_qc1hip5529689
HPSI0813er-fpdm_qc1hip5533832
HPSI0813er-fpdr_qc1hip5529685
HPSI0813i-aizi_1_QC1Hip-2276
HPSI0813i-aizi_2_QC1Hip-2277
HPSI0813i-aizi_3_QC1Hip-2278
HPSI0813i-aomg_1_QC1Hip-138
HPSI0813i-aomg_2_QC1Hip-114
HPSI0813i-aomg_2_QC1Hip-230
HPSI0813i-aomg_3_QC1Hip-139
HPSI0813i-aomg_4_QC1Hip-78
HPSI0813i-aomg_5_QC1Hip-79
HPSI0813i-aomg_6_QC1Hip-113
HPSI0813i-civh_1_QC1Hip-1738
HPSI0813i-civh_2_QC1Hip-2225
HPSI0813i-civh_3_QC1Hip-1740
HPSI0813i-eiqh_1_QC1Hip-228
HPSI0813i-eiqh_1_QC1Hip-92
HPSI0813i-eiqh_2_QC1Hip-93
HPSI0813i-eiqh_3_QC1Hip-94
HPSI0813i-eiqh_4_QC1Hip-75
HPSI0813i-eiqh_5_QC1Hip-76
HPSI0813i-eiqh_6_QC1Hip-77
HPSI0813i-ffdb_1_qc1hip5546687
HPSI0813i-ffdb_2_qc1hip5546686
HPSI0813i-ffdb_3_QC1Hip-1
HPSI0813i-ffdb_4_QC1Hip-2
HPSI0813i-ffdc_11_QC1Hip-103
HPSI0813i-ffdc_1_qc1hip5546691
HPSI0813i-ffdc_22_QC1Hip-29
HPSI0813i-ffdc_2_qc1hip5550527
HPSI0813i-ffdc_33_QC1Hip-104
HPSI0813i-ffdc_3_qc1hip5550528
HPSI0813i-ffdc_4_qc1hip5539491
HPSI0813i-ffdc_5_QC1Hip-3
HPSI0813i-ffdj_1_QC1Hip-9
HPSI0813i-ffdj_2_QC1Hip-10
HPSI0813i-ffdj_3_QC1Hip-11
HPSI0813i-ffdk_1_QC1Hip-13
HPSI0813i-ffdk_2_QC1Hip-14
HPSI0813i-ffdk_3_QC1Hip-15
HPSI0813i-ffdm_2_QC1Hip-23
HPSI0813i-ffdm_4_qc1hip5539493
HPSI0813i-ffdm_5_qc1hip5543903
HPSI0813i-ffdm_6_qc1hip5543904
HPSI0813i-ffdr_1_qc1hip5539485
HPSI0813i-ffdr_2_qc1hip5539486
HPSI0813i-ffdr_3_qc1hip5539487
HPSI0813i-fpdj_1_qc1hip5533821
HPSI0813i-fpdj_2_qc1hip5533822
HPSI0813i-fpdj_3_qc1hip5533823
HPSI0813i-fpdk_1_qc1hip5529686
HPSI0813i-fpdk_2_QC1Hip-2203
HPSI0813i-fpdk_2_qc1hip5529687
HPSI0813i-fpdk_3_qc1hip5529688
HPSI0813i-fpdm_1_qc1hip5533829
HPSI0813i-fpdm_2_qc1hip5533830
HPSI0813i-fpdm_3_qc1hip5533831
HPSI0813i-fpdr_1_qc1hip5529683
HPSI0813i-fpdr_2_QC1Hip-2204
HPSI0813i-fpdr_2_qc1hip5529684
HPSI0813i-fpdr_3_qc1hip5533833
HPSI0813i-guss_1_QC1Hip-4347
HPSI0813i-iicq_1_QC1Hip-2922
HPSI0813i-iicq_2_QC1Hip-2923
HPSI0813i-iicq_3_QC1Hip-2924
HPSI0813i-iill_1_QC1Hip-3199
HPSI0813i-iill_2_QC1Hip-3200
HPSI0813i-iill_3_QC1Hip-3201
HPSI0813i-meqo_1_QC1Hip-2390
HPSI0813i-meqo_2_QC1Hip-2391
HPSI0813i-meqo_3_QC1Hip-2392
HPSI0813i-piun_1_QC1Hip-1993
HPSI0813i-piun_2_QC1Hip-1994
HPSI0813i-piun_3_QC1Hip-1995
HPSI0813i-raki_1_QC1Hip-3720
HPSI0813i-raki_2_QC1Hip-3721
HPSI0813i-raki_3_QC1Hip-3722
HPSI0813i-robp_2_QC1Hip-1826
HPSI0813i-robp_3_QC1Hip-1827
HPSI0813i-uaqe_1_QC1Hip-2189
HPSI0813i-uaqe_2_QC1Hip-2190
HPSI0813i-vajx_1_QC1Hip-3821
HPSI0813i-vajx_2_QC1Hip-3822
HPSI0813i-voas_1_QC1Hip-2221
HPSI0813i-voas_2_QC1Hip-2222
HPSI0813i-voas_3_QC1Hip-2223
HPSI0813i-wots_1_QC1Hip-4110
HPSI0813i-wots_2_QC1Hip-4111
HPSI0813i-wots_3_QC1Hip-4112
HPSI0813i-zexw_1_QC1Hip-4351
HPSI0813i-zexw_2_QC1Hip-4352
HPSI0813i-zexw_3_QC1Hip-4353
HPSI0813pf-aizi_QC1Hip-3048
HPSI0813pf-aomg_QC1Hip-120
HPSI0813pf-civh_QC1Hip-2269
HPSI0813pf-eiqh_QC1Hip-64
HPSI0813pf-ffdb_qc1hip5546688
HPSI0813pf-ffdc_qc1hip5539492
HPSI0813pf-ffdj_QC1Hip-1017
HPSI0813pf-ffdj_QC1Hip-12
HPSI0813pf-ffdk_QC1Hip-1016
HPSI0813pf-ffdm_QC1Hip-8
HPSI0813pf-ffdm_qc1hip5539494
HPSI0813pf-ffdr_QC1Hip-966
HPSI0813pf-ffdr_qc1hip5539488
HPSI0813pf-guss_QC1Hip-4348
HPSI0813pf-iicq_QC1Hip-2921
HPSI0813pf-iill_QC1Hip-3202
HPSI0813pf-meqo_QC1Hip-2389
HPSI0813pf-piun_QC1Hip-2263
HPSI0813pf-raki_QC1Hip-3723
HPSI0813pf-robp_QC1Hip-2908
HPSI0813pf-uaqe_QC1Hip-2188
HPSI0813pf-vajx_QC1Hip-3823
HPSI0813pf-voas_QC1Hip-2909
HPSI0813pf-wots_QC1Hip-4113
HPSI0813pf-zexw_QC1Hip-4354
HPSI0913i-bulb_1_QC1Hip-3207
HPSI0913i-bulb_2_QC1Hip-3208
HPSI0913i-bulb_3_QC1Hip-3209
HPSI0913i-daxu_2_QC1Hip-3889
HPSI0913i-daxu_3_QC1Hip-3890
HPSI0913i-diku_1_QC1Hip-3781
HPSI0913i-diku_2_QC1Hip-3782
HPSI0913i-diku_3_QC1Hip-3783
HPSI0913i-duuy_1_QC1Hip-1360
HPSI0913i-eika_1_QC1Hip-3824
HPSI0913i-eika_2_QC1Hip-3825
HPSI0913i-ffdp_11_QC1Hip-101
HPSI0913i-ffdp_1_QC1Hip-142
HPSI0913i-ffdp_22_QC1Hip-162
HPSI0913i-ffdp_2_QC1Hip-38
HPSI0913i-ffdp_33_QC1Hip-42
HPSI0913i-ffdp_3_QC1Hip-39
HPSI0913i-ffds_1_QC1Hip-102
HPSI0913i-ffds_2_QC1Hip-36
HPSI0913i-ffds_3_qc1hip5546689
HPSI0913i-gedo_11_QC1Hip-55
HPSI0913i-gedo_1_QC1Hip-31
HPSI0913i-gedo_22_QC1Hip-56
HPSI0913i-gedo_2_QC1Hip-32
HPSI0913i-gedo_33_QC1Hip-57
HPSI0913i-gedo_3_QC1Hip-33
HPSI0913i-gooj_1_QC1Hip-2394
HPSI0913i-gooj_2_QC1Hip-2395
HPSI0913i-gooj_3_QC1Hip-2396
HPSI0913i-iuqb_1_QC1Hip-1286
HPSI0913i-iuqb_2_QC1Hip-1288
HPSI0913i-iuqb_3_QC1Hip-1287
HPSI0913i-kojv_1_QC1Hip-3510
HPSI0913i-kojv_2_QC1Hip-3511
HPSI0913i-lise_1_QC1Hip-3993
HPSI0913i-lise_2_QC1Hip-3992
HPSI0913i-lise_3_QC1Hip-3991
HPSI0913i-lofv_1_qc1hip5539489
HPSI0913i-lofv_2_qc1hip5543901
HPSI0913i-lofv_33_QC1Hip-4
HPSI0913i-lofv_33_qc1hip5543902
HPSI0913i-lofv_3_qc1hip5550526
HPSI0913i-oapg_4_QC1Hip-3499
HPSI0913i-oapg_5_QC1Hip-3500
HPSI0913i-qiea_1_QC1Hip-1619
HPSI0913i-qiea_2_QC1Hip-1620
HPSI0913i-ruql_1_QC1Hip-3211
HPSI0913i-ruql_2_QC1Hip-3212
HPSI0913i-ruql_3_QC1Hip-3213
HPSI0913i-tozk_1_QC1Hip-1628
HPSI0913i-tozk_2_QC1Hip-1629
HPSI0913i-tozk_3_QC1Hip-1630
HPSI0913i-vopm_1_QC1Hip-1369
HPSI0913i-vopm_2_QC1Hip-1370
HPSI0913pf-bulb_QC1Hip-3210
HPSI0913pf-daxu_QC1Hip-3891
HPSI0913pf-diku_QC1Hip-3784
HPSI0913pf-duuy_QC1Hip-1359
HPSI0913pf-eika_QC1Hip-3826
HPSI0913pf-ffdp_QC1Hip-85
HPSI0913pf-ffds_qc1hip5546690
HPSI0913pf-gedo_QC1Hip-84
HPSI0913pf-gooj_QC1Hip-2393
HPSI0913pf-iuqb_QC1Hip-1289
HPSI0913pf-kojv_QC1Hip-3881
HPSI0913pf-lise_QC1Hip-4373
HPSI0913pf-lofv_qc1hip5539490
HPSI0913pf-oapg_QC1Hip-3501
HPSI0913pf-qiea_QC1Hip-1621
HPSI0913pf-ruql_QC1Hip-3214
HPSI0913pf-tozk_QC1Hip-1631
HPSI0913pf-vopm_QC1Hip-1368
HPSI1013i-aetc_1_QC1Hip-1544
HPSI1013i-aetc_2_QC1Hip-1545
HPSI1013i-aetc_3_QC1Hip-1546
HPSI1013i-cups_1_QC1Hip-3203
HPSI1013i-cups_2_QC1Hip-3204
HPSI1013i-cups_3_QC1Hip-3205
HPSI1013i-funy_1_QC1Hip-2196
HPSI1013i-funy_2_QC1Hip-2197
HPSI1013i-funy_3_QC1Hip-2198
HPSI1013i-garx_1_QC1Hip-2192
HPSI1013i-garx_2_QC1Hip-2193
HPSI1013i-garx_3_QC1Hip-2194
HPSI1013i-hiaf_1_QC1Hip-3848
HPSI1013i-hiaf_2_QC1Hip-3849
HPSI1013i-hiaf_3_QC1Hip-3850
HPSI1013i-jogf_1_QC1Hip-3878
HPSI1013i-jogf_2_QC1Hip-3488
HPSI1013i-jogf_3_QC1Hip-3489
HPSI1013i-jufd_1_QC1Hip-3736
HPSI1013i-jufd_2_QC1Hip-3737
HPSI1013i-jufd_3_QC1Hip-3738
HPSI1013i-jufd_3_QC1Hip-4378
HPSI1013i-kuxp_1_QC1Hip-3502
HPSI1013i-mijn_2_QC1Hip-3507
HPSI1013i-mijn_3_QC1Hip-3508
HPSI1013i-oevw_1_QC1Hip-3852
HPSI1013i-oevw_2_QC1Hip-3853
HPSI1013i-oevw_3_QC1Hip-3854
HPSI1013i-pamv_1_QC1Hip-3755
HPSI1013i-pamv_2_QC1Hip-3756
HPSI1013i-pamv_3_QC1Hip-3757
HPSI1013i-sebz_1_QC1Hip-3014
HPSI1013i-woci_1_QC1Hip-1625
HPSI1013i-woci_2_QC1Hip-1626
HPSI1013i-woci_3_QC1Hip-1627
HPSI1013i-wopl_1_QC1Hip-2272
HPSI1013i-wopl_2_QC1Hip-2273
HPSI1013i-wopl_3_QC1Hip-2274
HPSI1013i-wuye_1_QC1Hip-3724
HPSI1013i-wuye_2_QC1Hip-3725
HPSI1013i-wuye_3_QC1Hip-3726
HPSI1013i-yemz_1_QC1Hip-4114
HPSI1013i-yemz_2_QC1Hip-4115
HPSI1013i-yemz_3_QC1Hip-4116
HPSI1013pf-aetc_QC1Hip-1547
HPSI1013pf-cups_QC1Hip-3206
HPSI1013pf-funy_QC1Hip-2195
HPSI1013pf-garx_QC1Hip-2191
HPSI1013pf-hiaf_QC1Hip-3851
HPSI1013pf-jogf_QC1Hip-3490
HPSI1013pf-jufd_QC1Hip-3739
HPSI1013pf-kuxp_QC1Hip-3503
HPSI1013pf-mijn_QC1Hip-3509
HPSI1013pf-oevw_QC1Hip-3872
HPSI1013pf-pamv_QC1Hip-3758
HPSI1013pf-sebz_QC1Hip-3017
HPSI1013pf-woci_QC1Hip-3485
HPSI1013pf-wopl_QC1Hip-2271
HPSI1013pf-wuye_QC1Hip-3727
HPSI1013pf-yemz_QC1Hip-4117
HPSI1113i-bima_1_QC1Hip-3033
HPSI1113i-bima_2_QC1Hip-3034
HPSI1113i-bima_3_QC1Hip-3035
HPSI1113i-dons_1_QC1Hip-2994
HPSI1113i-dons_2_QC1Hip-2995
HPSI1113i-dons_3_QC1Hip-2996
HPSI1113i-eofe_1_QC1Hip-3006
HPSI1113i-eofe_2_QC1Hip-3007
HPSI1113i-eofe_3_QC1Hip-3008
HPSI1113i-fumb_1_QC1Hip-4370
HPSI1113i-fumb_1_QC1Hip-963
HPSI1113i-fumb_2_QC1Hip-3688
HPSI1113i-fumb_2_QC1Hip-964
HPSI1113i-fumb_3_QC1Hip-3689
HPSI1113i-fumb_3_QC1Hip-965
HPSI1113i-hayt_1_QC1Hip-3789
HPSI1113i-hayt_2_QC1Hip-3790
HPSI1113i-hayt_3_QC1Hip-3791
HPSI1113i-ieki_1_QC1Hip-3045
HPSI1113i-ieki_2_QC1Hip-3046
HPSI1113i-ieki_3_QC1Hip-3047
HPSI1113i-nibo_1_QC1Hip-604
HPSI1113i-nibo_2_QC1Hip-605
HPSI1113i-nibo_3_QC1Hip-606
HPSI1113i-oaaz_1_QC1Hip-3223
HPSI1113i-oaaz_2_QC1Hip-3224
HPSI1113i-oaaz_3_QC1Hip-3225
HPSI1113i-podx_1_QC1Hip-3747
HPSI1113i-podx_2_QC1Hip-3748
HPSI1113i-podx_3_QC1Hip-3749
HPSI1113i-qolg_1_QC1Hip-2998
HPSI1113i-qolg_2_QC1Hip-2999
HPSI1113i-qolg_3_QC1Hip-3000
HPSI1113i-qorq_1_QC1Hip-3785
HPSI1113i-qorq_2_QC1Hip-3786
HPSI1113i-qorq_3_QC1Hip-3787
HPSI1113i-uofv_1_QC1Hip-3219
HPSI1113i-uofv_2_QC1Hip-3220
HPSI1113i-uofv_3_QC1Hip-3221
HPSI1113i-waus_1_QC1Hip-3010
HPSI1113i-waus_2_QC1Hip-3011
HPSI1113i-waus_3_QC1Hip-4135
HPSI1113i-wetu_1_QC1Hip-2914
HPSI1113i-wetu_2_QC1Hip-2915
HPSI1113i-wetu_3_QC1Hip-2916
HPSI1113i-zuta_1_QC1Hip-1468
HPSI1113i-zuta_2_QC1Hip-1469
HPSI1113i-zuta_3_QC1Hip-1470
HPSI1113pf-bima_QC1Hip-3032
HPSI1113pf-dons_QC1Hip-2997
HPSI1113pf-eofe_QC1Hip-3009
HPSI1113pf-hayt_QC1Hip-3873
HPSI1113pf-ieki_QC1Hip-3044
HPSI1113pf-oaaz_QC1Hip-3226
HPSI1113pf-podx_QC1Hip-3857
HPSI1113pf-qolg_QC1Hip-3001
HPSI1113pf-qorq_QC1Hip-3879
HPSI1113pf-uofv_QC1Hip-3222
HPSI1113pf-waus_QC1Hip-3013
HPSI1113pf-wetu_QC1Hip-2913
HPSI1213i-babk_1_QC1Hip-2918
HPSI1213i-babk_2_QC1Hip-2919
HPSI1213i-babk_3_QC1Hip-2920
HPSI1213i-hehd_1_QC1Hip-3677
HPSI1213i-hehd_2_QC1Hip-3678
HPSI1213i-hehd_3_QC1Hip-3679
HPSI1213i-nekd_1_QC1Hip-3002
HPSI1213i-nekd_2_QC1Hip-3003
HPSI1213i-nekd_3_QC1Hip-3004
HPSI1213i-nusw_1_QC1Hip-3037
HPSI1213i-nusw_2_QC1Hip-3038
HPSI1213i-nusw_3_QC1Hip-3039
HPSI1213i-pahc_4_QC1Hip-3665
HPSI1213i-pahc_5_QC1Hip-3666
HPSI1213i-pahc_6_QC1Hip-3667
HPSI1213i-xuja_1_QC1Hip-3690
HPSI1213i-xuja_2_QC1Hip-3691
HPSI1213i-xuja_3_QC1Hip-3692
HPSI1213pf-babk_QC1Hip-3050
HPSI1213pf-hehd_QC1Hip-3680
HPSI1213pf-hehd_QC1Hip-4375
HPSI1213pf-nekd_QC1Hip-3005
HPSI1213pf-nusw_QC1Hip-3036
HPSI1213pf-pahc_QC1Hip-3668
HPSI1213pf-xuja_QC1Hip-3693
